# Supplementary material for: Large Language Models in Dental Licensing Examinations: Systematic Review and Meta-Analysis
Source: Int Dent J. 2024 Nov 12;75(1):213–22. doi: 10.1016/j.identj.2024.10.014 (PMC11806300; doi:10.1016/j.identj.2024.10.014)
Supplement: Supplementary file 2 [file mmc2.xlsx]

## Sheet: articles
Title	Citation Number	Author&Year	Publication Date	Type of Publication	Country of the Medical Licensing Exam	Name of the Medical Licensing Exam	LLMs	Language in Which ChatGPT was Tested	Duration of Test	Type of Questions	Counts of Correct/Total Questions, Accuracy Rate	Did LLMs Pass the Exam	Comparison between Medical Students	Was Prompt Used
The Performance of GPT-3.5, GPT-4, and Bard on the Japanese National Dentist Examination: A Comparison Study	11	Ohta, 2023	12 Dec, 2023	Article	Japan	Japanese National Dentist Examination	GPT-3.5 GPT-4 Bard	Japanese	1 to 3 September, 2023	MCQ	GPT-3.5 96/185, 51.9% GPT-4 136/185, 73.5% Google Bard 123/185, 66.5%	Overall: Unknown Essential questions: Bard passed GPT-3.5/4 failed	Unknown	Yes. (You are a candidate for the Japanese National Dentist Examination. Please answer the following question.)
Performance of Generative Artificial Intelligence in Dental Licensing Examinations	12	Chau, 2024	19 Jan, 2024	Article	United states, United Kingdom	Integrated National Board Dental Examination (INBDE), Overseas Registration Examination (ORE)	GPT-3.5 GPT-4	English	GPT-3.5: 21 to 23 Apr, 2023 GPT-4: 8 to 23 May, 2023	MCQ	GPT-3.5 805/1461, 55.1% GPT-4 1030/1461, 70.5%	Both INBDE and ORE GPT-3.5 failed, GPT-4 passed	GPT-4 can be on par with human dental graduates.	No
Performance of Chat Generative Pretrained Transformer and Bard on the Questions Asked in the Dental Specialty Entrance Examination in Turkey Regarding Bloom’s Revised Taxonomy	13	Oğuzman, 2024	18 Jan, 2024	Article	Turkey	Dental Specialty Entrance Examination (DUS in Turkish)	GPT-3.5 Bard	Turkish	GPT-3.5, Bard 24 to 29 July, 2023	MCQ	GPT-3.5 110/249, 44.2% Bard 114/249, 45.8%	Unknown	Unknown	Yes. (Can you give the correct answer to the multiple-choice question above and categorize this multiple-choice question according to Bloom's taxonomy?)
The performance of artificial intelligence language models in board-style dental knowledge assessment A preliminary study on ChatGPT	14	Danesh, 2023	5 Sep, 2023	Article	United states	Integrated National Board Dental Examination (INBDE)	GPT-3.5 GPT-4	English	Unknown	MCQ	GPT-3.5 87/143, 60.9% GPT-4 110/143 76.9%	Unknown	Unknown	No
Performance of an Artificial Intelligence-Based Chatbot (ChatGPT) Answering the European Certification in Implant Dentistry Exam	15	Revilla-León, 2024	22 Apr, 2024	Article	Europe	2022 Certification in Implant Dentistry exam	GPT-3.5 GPT-4	English	Unknown	MCQ	GPT-3.5 35/48, 72.9% GPT-4 40/48, 83.3%	GPT-3.5 failed, GPT-4 passed	GPT-4 better than licensed dentists	No
Evaluating the efficacy of leading large language models in the Japanese national dental hygienist examination: A comparative analysis of ChatGPT, Bard, and Bing Chat	16	Yamaguchi, 2024	29 Feb, 2024	Article	Japan	Japanese national dental hygienist examination	GPT-3.5 GPT-4 Bard BingChat	Japanese	12 Nov, 2023	MCQ	GPT-3.5 46/73, 63.0% GPT-4 55/73, 75.3% Bard 48/73, 65.8% BingChat 50/73, 68.5%	Unknown	Unknown	Yes. (You are a student taking the National Dental Hygienist Examination. According to the question text, first output the correct answer. Then, output the reason for your choice and why the other choices are inappropriate.)
Evaluating GPT-4V's performance in the Japanese national dental examination: A challenge explored	17	Morishita, 2023	22 Dec, 2023	Article	Japan	Japanese National Dental Examination (JNDE)	GPT-4V	Japanese	23 to 30 Oct, 2023	MCQ	56/160, 35.0%	Overall: Unknown Essential questions: failed	Unknown	Yes. “You are a student taking the Japanese National Dental Examination. Please answer the questions according to the question text and images. First, please indicate the correct answer choices. Then, please indicate your rationale for choosing the correct answer and your rationale for the errors in the other choices.”
ChatGPT's performance in dentistry and allergy-immunology assessments: a comparative study	18	Fuchs, 2023	4 Oct, 2023	Article	Swiss	Swiss Federal Licensing Examination in Dental Medicine (SFLEDM)	GPT-3 GPT-4	English (Original in German)	GPT-3: 19 Feb, 2023 GPT-4: 25 Mar, 2023	MCQ	GPT-3 19/32, 59.4% GPT-4 21/32, 65.6%	GPT-3 failed GPT-4 passed	Unknown	tested with and without prompt was conducted
Can ChatGPT pass the "Iranian Endodontics Specialist Board" exam?	19	Farajollahi, 2023	27 June, 2023	Correspondence	Iran	Iranian Endodontics Specialist Board	GPT-3.5	English (Original in native language)	Unknown	MCQ	GPT-3.5 40/100, 40.0%	Failed	Unknown	No
Artificial intelligence in dental education: ChatGPT's performance on the periodontic in-service examination	20	Danesh, 2024	10 Jan, 2024	Article	United states	In-service examination administered by the AAP	GPT-3.5 GPT-4	English	Unknown	MCQ	GPT-3.5 180/311, 57.9% GPT-4 229/311, 73.6%	Unknown	Unknown	No
Performance of ChatGPT on the Korean National Examination for Dental Hygienists	21	Bae, 2024	31 Mar, 2024	Article	Korea	Korean National Dental Hygienist Examination	GPT-3.5	Korean	Unknown	MCQ	GPT-3.5 91/200, 45.5%	Unknown	Unknown	Yes. (Authors added English terms for each term when the questions and options contained only Korean or Chinese terms.)
